# Supplementary material for: Time to Deliver on Promises: The Role of ERBB2 Alterations as Treatment Options for Colorectal Cancer Patients in the Era of Precision Oncology
Source: J Pers Med. 2023 Dec 12;13(12):1701. doi: 10.3390/jpm13121701 (PMC10745079; doi:10.3390/jpm13121701)
Supplement: Supplementary file 1 [file jpm-13-01701-s001.zip › Suppl. Table S1.xlsx]

## Sheet: Tabelle1
Panel Name	Manufacturer	Detection of ERBB2 amplifications	Detection of ERBB2 mutations
LUN4	Qiagen	No	Yes
QiaSeq Targeted DNA Sequencing Panel (Custom Basic (BA)) In-House Panel	Qiagen	No	No
QiaSeq Targeted DNA Sequencing Panel (Custom Gastrointestinal (GI)) In-House Panel	Qiagen	No	Yes
QiaSeq Multimodal Pan Cancer Panel	Qiagen	No	Yes
TruSight Oncology (TSO) 500	Illumina	Yes	Yes
TUM01	CeGaT	No	Yes
