# Supplementary material for: Time to Deliver on Promises: The Role of ERBB2 Alterations as Treatment Options for Colorectal Cancer Patients in the Era of Precision Oncology
Source: J Pers Med. 2023 Dec 12;13(12):1701. doi: 10.3390/jpm13121701 (PMC10745079; doi:10.3390/jpm13121701)
Supplement: Supplementary file 1 [file jpm-13-01701-s001.zip › Suppl. Table S2.xlsx]

## Sheet: Tabelle1
Mutation	Exon Location	ClinVar Mutational Status	Eligible accordingly to Li et al., NEJM 2022
p.S310Y	8	Pathogen	Yes
p.I655V	17	Benign	No
p.L841V	21	Variant of unclear significance	No
p.L755P	19	Pathogen	Yes
